# Supplementary material for: Manoalide Induces Intrinsic Apoptosis by Oxidative Stress and Mitochondrial Dysfunction in Human Osteosarcoma Cells
Source: Antioxidants (Basel). 2023 Jul 14;12(7):1422. doi: 10.3390/antiox12071422 (PMC10376204; doi:10.3390/antiox12071422)
Supplement: Supplementary file 1 [file antioxidants-12-01422-s001.zip]

Archive with 1 entries (1 files):
- antioxidants-2471245-supplementary.pdf
